# Supplementary material for: Clinical Application of Comprehensive Genomic Profiling Tests for Diffuse Gliomas
Source: Cancers (Basel). 2022 May 16;14(10):2454. doi: 10.3390/cancers14102454 (PMC9139713; doi:10.3390/cancers14102454)
Supplement: Supplementary file 1 [file cancers-14-02454-s001.zip]

Archive with 2 entries (2 files):
- cancers-1674301-SI.pdf
- cancers-1674301-SI.xlsx
